# Supplementary material for: Off to a good start: current gaps and priorities in early-life microbiome research
Source: FEMS Microbiol Rev. 2026 Mar 9;50:fuag010. doi: 10.1093/femsre/fuag010 (PMC13044577; doi:10.1093/femsre/fuag010)
Supplement: fuag010_Supplemental_Files [file fuag010_supplemental_files.zip]

Archive with 4 entries (4 files):
- Supplement3_systematic searches_28NOV2025.xlsx
- Supplementary_File_Figures1_TableS1.pdf
- Supp_File1_PreparatorySurvey-June23.pdf
- Supp_File2_FinalSurvey-June25.pdf
