# Supplementary material for: Off to a good start: current gaps and priorities in early-life microbiome research
Source: FEMS Microbiol Rev. 2026 Mar 9;50:fuag010. doi: 10.1093/femsre/fuag010 (PMC13044577; doi:10.1093/femsre/fuag010)
Supplement: fuag010_Supplemental_Files [file fuag010_supplemental_files.zip › Supplement3_systematic searches_28NOV2025.xlsx]

## Sheet: Systematic searches
		Number of hits	Label	%
1	((microbiome or microbiota).ti,ab,kf. or exp Microbiota/) and ((infant* or early life or neonat* or newborn* or toddler* or child* or teen* or adolescent*).ti,ab,kf. or exp Infant/ or exp Pediatrics/ or exp Child/ or exp Adolescent/	20501		100
	By microbiome location
1	((microbiome or microbiota).ti,ab,kf. or exp Microbiota/) and ((infant* or early life or neonat* or newborn* or toddler* or child* or teen* or adolescent*).ti,ab,kf. or exp Infant/ or exp Pediatrics/ or exp Child/ or exp Adolescent/	20501
2	(fecal microbio* or faecal microbio* or gut microbio* or stool microbio*).ti,ab,kf.	92167	Faecal
3	skin microbio*.ti,ab,kf.	2929	Skin
4	((urine or urinary) and microbio*).ti,ab,kf.	9518	Urine
5	(oral microbio* or saliva microbio*).ti,ab,kf.	6098	Oral/saliva
6	(nasal or nose or nasopharyn* or pharyn*).ti,ab,kf.	287811	Nasal
7	vaginal microbio*.ti,ab,kf.	2975	Vaginal
8	endometr* microbio*.ti,ab,kf.	204	Endometrial
9	(milk microbio* or breastmilk microbio').ti,ab,kf.	798	Breast milk
10	1 and 2	10749	Faecal	52.4316
11	1 and 3	365	Skin	1.7804
12	1 and 4	506	Urine	2.46817
13	1 and 5	874	Oral/saliva	4.26321
14	1 and 6	666	Nasal	3.24862
15	1 and 7	642	Vaginal	3.13155
16	1 and 8	11	Endometrial	0.0536559
17	1 and 9	330	Breast milk	1.60968
	By age groups
1	((microbiome or microbiota).ti,ab,kf. or exp Microbiota/) and ((infant* or early life or neonat* or newborn* or toddler* or child* or teen* or adolescent*).ti,ab,kf. or exp Infant/ or exp Pediatrics/ or exp Child/ or exp Adolescent/	20501
2	limit 1 to ("all infant (birth to 23 months)" or "all child (0 to 18 years)" or "newborn infant (birth to 1 month)" or "infant (1 to 23 months)" or "preschool child (2 to 5 years)" or "child (6 to 12 years)" or "adolescent (13 to 18 years)")	11752	All children (0 to 18 years)	57.324
3	limit 1 to "newborn infant (birth to 1 month)"	3584	Newborn infant (birth to 1 month)	17.4821
4	limit 1 to ("all infant (birth to 23 months)" or "newborn infant (birth to 1 month)" or "infant (1 to 23 months)")	6047	All infant (birth to 23 months)	29.4961
5	limit 1 to "preschool child (2 to 5 years)"	2516	Preschool child (2 to 5 years)	12.2726
6	limit 1 to "child (6 to 12 years)"	4879	Child (6 to 12 years	23.7988
7	limit 1 to "adolescent (13 to 18 years)"	3599	Adolescent (13 to 18 years)	17.5552
	Pediatric outcomes	Number of hits	Label	%
1	((microbiome or microbiota).ti,ab,kf. or exp Microbiota/) and ((infant* or early life or neonat* or newborn* or toddler* or child* or teen* or adolescent*).ti,ab,kf. or exp Infant/ or exp Pediatrics/ or exp Child/ or exp Adolescent/	20501
2	((exp Eczema/ or exp Allergy/) and Immunology/) or exp Asthma/ or exp Dermatitis, Atopic/ or asthma.ti,ab,kf. or dermatitis.ti,ab,kf. or atopy.ti,ab,kf. or atopic.ti,ab,kf.	308720	Atopic triad
3	exp Neurodevelopmental Disorders/ or exp Epilepsy/ or exp Brain-Gut Axis/ or autism.ti,ab,kf. or ADHD.ti,ab,kf. or attention deficit.ti,ab,kf. or neurodevelopment*.ti,ab,kf. or cerebral palsy.ti,ab,kf. or intellectual.ti,ab,kf.	496114	Neurodevelopment
4	exp Infections/ or infection*.ti,ab,kf.	4122021	Infections
5	exp Infections/ or (infection* or rubella or cytomegalovirus or herpes or toxoplasma or meningitis or encephalitis or streptococ*).ti,ab,kf.	4246097	Infections extended
6	exp Enterocolitis, Necrotizing/ or exp Sepsis/ or exp Retinopathy of Prematurity/ or necrotising enterocolitis.ti,ab,kf. or necrotizing enterocolitis.ti,ab,kf. or bronchopulmonary dysplasia.ti,ab,kf.	181266	Neonatal complications
7	exp Diabetes Mellitus/ or diabetes.ti,ab,kf. or diabetic.ti,ab,kf.	961079	Diabetes
8	((exp Body Weight/ or exp Weights/) and exp Measures/) or exp Infant, Low Birth Weight/ or exp Infant, Low Birth Weight/ or (weight or obes* or overweight or underweight or "large for gestational age" or "small for gestational age").ti,ab,kf.	1677840	Weight
9	exp Neoplasms/ or exp Leukemia/ or (tumor* or tumour* or cancer* or carcinog* or neoplas* or leukemi* or hematol*).ti,ab,kf.	5671884	Cancer
10	exp Autoimmune Diseases/ or auto-immune.ti,ab,kf. or autoimmune.ti,ab,kf.	695649	Autoimmune
11	exp Malnutrition/ or exp "Nutrition Disorders"/ or exp "Growth Disorders"/ or (malnutrition or "growth restriction" or "growth retardation").ti,ab,kf.	552346	Malnutrition/growth restriction
12	1 and 2	1636	Atopic triad	7.9801
13	1 and 3	1351	Neurodevelopment	6.58992
14	1 and 4	4817	Infections	23.4964
15	1 and 5	5958	Infections extended	29.062
16	1 and 6	1011	Neonatal complications	4.93147
17	1 and 7	966	Diabetes	4.71197
18	1 and 8	2980	Weight	14.5359
19	1 and 9	1041	Cancer	5.0778
20	1 and 10	624	Autoimmune	3.04375
21	1 and 11	1516	Malnutrition/growth restriction	7.39476
	Determinants - pregnancy/delivery related
1	((microbiome or microbiota).ti,ab,kf. or exp Microbiota/) and ((infant* or early life or neonat* or newborn* or toddler* or child* or teen* or adolescent*).ti,ab,kf. or exp Infant/ or exp Pediatrics/ or exp Child/ or exp Adolescent/	20501
2	exp Pregnancy/ or pregnan*.ti,ab,kf.	1235323	Pregnancy
3	exp labor, Obstetric/ or exp Delivery, Obstetric/ or exp Parturition/ or (labour or labor or delivery or parturition).ti,ab,kf.	883724	Labour
4	(C-section or vaginal birth or (vaginal* and deliver*) or sectio or C section or cesarean or caesarian or birth mode).ti,ab,kf. or exp Delivery, Obstetric/	137575	Mode of birth
5	(C-section or sectio or C section or cesarean or caesarian).ti,ab,kf. or exp Cesarean Section/	85521	C-section
6	(vaginal birth or (vaginal* and deliver*)).ti,ab,kf.	36008	Vaginal delivery
7	(assisted birth or instrumental delivery).mp. or ((delivery or birth) and (forceps or ventouse or suction or episiotomy or induced or induction)).ti,ab,kf. or exp episiotomy/ or exp Extraction, Obstetrical/ or exp Labor,induced/	100089	Instrumental vaginal delivery
8	exp Obstetric Labor, Premature/ or exp Infant, Premature/ or exp Gestational Age/ or "gestational age".ti,ab,kf. or gestational week*.ti,ab,kf. or preterm.ti,ab,kf. or term.ti,ab,kf. or premature.ti,ab,kf.	1926835	Gestational age / preterm
9	exp Obstetric Labor, Premature/ or exp Infant, Premature/ or preterm.ti,ab,kf. or premature.ti,ab,kf.	272233	Preterm
10	exp Home Childbirth/ or exp Birth Setting/ or ("home delivery" or "delivery at home").ti,ab,kf.	4349	Home delivery
11	exp Pregnancy Complications/ or exp "Hypertension, Pregnancy-Induced"/ or (pre-eclampsia or eclampsia or preeclampsia).ti,ab,kf. or exp Diabetes, Gestational/ or exp Puerperal Disorders/	517225	Pregnancy complications
12	exp "Hypertension, Pregnancy-Induced"/ or (pre-eclampsia or eclampsia or preeclampsia).ti,ab,kf.	65804	Pre-eclampsia
13	exp Diabetes, Gestational/ or gestational diabetes.ti,ab,kf.	31338	Gestational diabetes
14	exp "Infant, Small for Gestational Age"/ or exp "Infant, Low Birth Weight"/ or exp "Fetal Growth Retardation"/ or ("small for gestational age" or "low birth weight" or "intrauterine growth restriction" or ((fetal or foetal) and (growth retardation or growth restriction))).ti,ab,kf.	90960	Small for gestational age (SGA)/intrauterine growth restriction (IUGR)
15	exp "Infant, Large for Gestational Age"/ or ("large for gestational age" or macrosomia).ti,ab,kf.	8753	Large for gestational age (LGA)
16	exp Fertility/ or exp Fertilization in Vitro/ or exp Reproductive Techniques/ or (assisted reproductiv* or fertility or fertilization or insemination or embryo transfer).ti,ab,kf	347706	Assisted reproduction/fertility
17	1 and 2	3062	Pregnancy	14.9359
18	1 and 3	1750	Labour	8.53617
19	1 and 4	1091	Mode of birth	5.32169
20	1 and 5	654	C-section	3.19009
21	1 and 6	665	Vaginal delivery	3.24374
22	1 and 7	262	Instrumental vaginal delivery	1.27799
23	1 and 8	4072	Gestational age / preterm	19.8624
24	1 and 9	1879	Preterm	9.16541
25	1 and 10	7	Home delivery	0.0341447
26	1 and 11	1124	Pregnancy complications	5.48266
27	1 and 12	82	Pre-eclampsia	0.39998
28	1 and 13	221	Gestational diabetes	1.078
29	1 and 14	368	Small for gestational age (SGA)/intrauterine growth restriction (IUGR)	1.79503
30	1 and 15	28	Large for gestational age (LGA)	0.136579
31	1 and 16	98	Assisted reproduction/fertility	0.478025
	Determinants - maternal
1	((microbiome or microbiota).ti,ab,kf. or exp Microbiota/) and ((infant* or early life or neonat* or newborn* or toddler* or child* or teen* or adolescent*).ti,ab,kf. or exp Infant/ or exp Pediatrics/ or exp Child/ or exp Adolescent/	20501
2	exp Mothers/ or maternal.ti,ab,kf. or mother*.ti,ab,kf.	560792	Mothers/maternal
3	exp Smoking/ or exp Nicotine/ or Smoking Devices/ or exp "Tobacco Use"/ or exp Tobacco Products/ or smoking*.ti,ab,kf. or tabacco.ti,ab,kf. or snuff.ti,ab,kf. or vaping.ti,ab,kf.	383436	Smoking
4	exp Drinking Behavior/ or alcohol.ti,ab,kf.	367392	Alcohol
5	(weight or "body mass index" or bmi or obese or overweight).ti,ab,kf.	1452627	Weight
6	exp Exercise/ or (sports or "physical activity" or "physical exercise").ti,ab,kf.	465889	Exercise
7	exp Life Style/ or (lifestyle or "life style").ti,ab,kf.	244129	Lifestyle
8	("maternal age" or (age* and years)).ti,ab,kf.	2156574	Maternal age
9	exp "Stress, Psychological"/ or stress.ti,ab,kf.	1257478	Stress
10	exp "Mental Health"/ or exp Emotions/ or exp Behavioral Symptoms/ or exp Mental Disorsers/ or (mental health or depression or bipolar or schizophrenia or anxiety or anorexia or eating disorder* or bulemia or binge eating or personality disorder*).ti,ab,kf.	1569290	Mental health
11	exp Comorbidity/ or exp Chronic Disease/ or exp Noncommunicable Diseases/ or (comorbid* or chronic disease* or multimorbidity).ti,ab,kf.	1099102	Comorbidity
12	exp "Polycystic Ovary Syndrome"/ or exp Endometriosis/ or ("polycystic ovary syndrome" or pcos or endometriosis).ti,ab,kf.	65282	PCOS/endometriosis
13	exp Kangaroo-Mother Care Method/ or kangaroo.ti,ab,kf. or skin-to-skin.ti,ab,kf.	11388	Kangaroo care/skin-to-skin
14	(genetic* or hereditary or heritable or inherited).ti,ab,kf.	1568411	Genetics/heritability
15	1 and 2	3612	Mothers/maternal
16	1 and 3	221	Smoking	1.078
17	1 and 4	102	Alcohol	0.497537
18	1 and 5	2458	Weight	11.9897
19	1 and 6	235	Exercise	1.14629
20	1 and 7	635	Lifestyle	3.09741
21	1 and 8	2415	Maternal age	11.7799
22	1 and 9	1012	Stress	4.93634
23	1 and 10	876	Mental health	4.27296
24	1 and 11	774	Comorbidity	3.77543
25	1 and 12	64	PCOS/endometriosis	0.31218
26	1 and 13	51	Kangaroo care/skin-to-skin	0.248768
27	1 and 14	1799	Genetics/heritability	8.77518
		19605
	Determinants - child
1	((microbiome or microbiota).ti,ab,kf. or exp Microbiota/) and ((infant* or early life or neonat* or newborn* or toddler* or child* or teen* or adolescent*).ti,ab,kf. or exp Infant/ or exp Pediatrics/ or exp Child/ or exp Adolescent/	20501
2	exp "Stress, Psychological"/ or stress.ti,ab,kf.	1257478	Stress
3	(genetic* or hereditary or heritable or inherited).ti,ab,kf.	1568411	Genetics/heritability
4	exp Immunity/ or (immunity or immune).ti,ab,kf.	1404543	Immunity
5	exp Epigenomics/ or exp Epigenesis, Genetic/ or (epigenomic* or epigenetic* or epigenes*).ti,ab,kf.	269168	Epigenetics
6	1 and 2	1012	Stress	4.93634
7	1 and 3	1799	Genetics/heritability	8.77518
8	1 and 4	5180	Immunity	25.2671
9	1 and 5	457	Epigenetics	2.22916
	Determinants - nutrition
1	((microbiome or microbiota).ti,ab,kf. or exp Microbiota/) and ((infant* or early life or neonat* or newborn* or toddler* or child* or teen* or adolescent*).ti,ab,kf. or exp Infant/ or exp Pediatrics/ or exp Child/ or exp Adolescent/	20501
2	exp Diet/ or nutrition*.ti,ab,kf. or diet*.ti,ab,kf.	1208696	Diet/nutrition
3	exp Breast Feeding/ or exp lactation/ or exp Bottle Feeding/ or exp Milk, Human/ or breastfeed*.ti,ab,kf. or breast feed*.ti,ab,kf. or bottle feed*.ti,ab,kf. or milk*.ti,ab,kf.	252420	Feeding/nursing
4	exp Breast Feeding/ or exp lactation/ or exp Milk, Human/ or breastfeed*.ti,ab,kf. or breast feed*.ti,ab,kf.	130089	Breastfeeding
5	(exp Breast Feeding/ or exp lactation/ or (breastfeeding or breastmilk).ti,ab,kf.) and (duration or month*).ti,ab,kf.	36109	Breastfeeding duration
6	(human milk oligosaccharides or HMO or glycosaminoglycan*).ti,ab,kf.	27501	Human milk oligosaccharides
7	exp Mastitis/ or exp "Lactation Disorders"/ or mastitis.ti,ab,kf. or "breast infection".ti,ab,kf.	21682	Mastitis
8	exp Weaning/ or weaning.ti,ab,kf. or complementary feeding.ti,ab,kf. or complemtary food.ti,ab,kf. or solid food.ti,ab,kf. or complementary feeding.ti,ab,kf.	51875	Weaning/solid food
9	exp Prebiotics/ or exp Probiotics/ or exp Dietary Supplements/ or probiotic*.ti,ab,kf. or prebiotic*.ti,ab,kf. or supplement*.ti,ab,kf.	566757	Supplementations
10	exp Probiotics/ or probiotic*.ti,ab,kf.	58091	Probiotics
11	exp Prebiotics/ or prebiotic*.ti,ab,kf.	18945	Prebiotics
12	exp "Dietary Fiber"/ or fiber*.ti,ab,kf.	379170	Fiber intake
13	exp "Diet, Western"/ or (carbohydrat* or sugar*).ti,ab,kf.	338368	Western diet
14	exp "Diet, Plant-Based"/ or (mediterranean or vegan or vegetarian or plant-based).ti,ab,kf.	81491	Mediterreanean/vegan/vegetarian
15	exp "Malnutrition"/ or (malnutrition or starvation).ti,ab,kf.	211985	Malnutrition/starvation
16	1 and 2	5262	Diet/nutrition	25.667
17	1 and 3	3511	Feeding/nursing	17.126
18	1 and 4	2297	Breastfeeding	11.2043
19	1 and 5	597	Breastfeeding duration	2.91205
20	1 and 6	541	Human milk oligosaccharides	2.6389
21	1 and 7	49	Mastitis	0.239013
22	1 and 8	795	Weaning/solid food	3.87786
23	1 and 9	4725	Supplementations	23.0477
24	1 and 10	3286	Probiotics	16.0285
25	1 and 11	1279	Prebiotics	6.23872
26	1 and 12	966	Fiber intake	4.71197
27	1 and 13	958	Western diet	4.67294
28	1 and 14	180	Mediterreanean/vegan/vegetarian	0.878006
29	1 and 15	458	Malnutrition/starvation	2.23404
	Determinants - environment
1	((microbiome or microbiota).ti,ab,kf. or exp Microbiota/) and ((infant* or early life or neonat* or newborn* or toddler* or child* or teen* or adolescent*).ti,ab,kf. or exp Infant/ or exp Pediatrics/ or exp Child/ or exp Adolescent/	20501
2	exp Smoking/ or exp Nicotine/ or Smoking Devices/ or exp "Tobacco Use"/ or exp Tobacco Products/ or exp Tobacco smoke pollution/ or exp Air pollution, Indoor/ or smoking*.ti,ab,kf. or tobacco.ti,ab,kf. or snuff.ti,ab,kf. or vaping.ti,ab,kf.	463899	Smoking
3	exp Hygiene/ or exp Infection Control/ or hygien*.ti,ab,kf. or disinfection.ti,ab,kf. or cleaning.ti,ab,kf. or infection control.ti,ab,kf.	263003	Hygiene/infection control
4	exp Health Facility Environment/ or exp Intensive Care Units, Neonatal/ or (hospital* or NICU or ward).ti,ab,kf.	1956656	Environment - hospital
5	((exp Environment/ or exp Environment/) and Public Health/) or exp Home Environment/ or home.ti,ab,kf.	333105	Environment - outside hospital
6	exp Environmental Pollution/ or exp smoke/ or (pollution* or polluted).ti,ab,kf.	790009	Pollution
7	exp Urbanization/ or exp Poverty Areas/ or exp Population Health/ or urban*.ti,ab,kf. or rural*.ti,ab,kf. or geograph*.ti,ab,kf.	633283	Geographical location (urban/rural)
8	exp Birth Order/ or exp Siblings/ or exp Family Structure/ or (sibling* or sister* or brother* or "birth order" or "family size").ti,ab,kf.	136111	Family structure/siblings
9	(paternal or father*).ti,ab,kf. or exp Fathers/	79803	Father
10	exp Animals, Domestic/ or pets.ti,ab,kf. or dogs.ti,ab,kf. or cats.ti,ab,kf. or farm*.ti,ab,kf.	434366	Animals
11	(cats or dogs or pets).ti,ab,kf.	259869	Pets
12	(farm and animal*).ti,ab,kf.	18697	Farm animals
13	exp "Culture"/ or exp "Social Determinants of Health"/ or exp "Health Care Economics and Organizations"/ or (socio or cultural or economic*).ti,ab,kf.	2428453	Socio-cultural/economic
14	1 and 2	298	Smoking	1.45359
15	1 and 3	544	Hygiene/infection control	2.65353
16	1 and 4	1331	Environment - hospital	6.49237
17	1 and 5	198	Environment - outside hospital	0.965807
18	1 and 6	587	Pollution	2.86327
19	1 and 7	675	Geographical location (urban/rural)	3.29252
20	1 and 8	237	Family structure/siblings	1.15604
21	1 and 9	63	Father	0.307302
22	1 and 10	338	Animals	1.6487
23	1 and 11	120	Pets	0.585337
24	1 and 12	53	Farm animals	0.258524
25	1 and 13	456	Socio-cultural/economic	2.22428
	Determinants other (drugs, infections, vaccinations, transplants)
1	((microbiome or microbiota).ti,ab,kf. or exp Microbiota/) and ((infant* or early life or neonat* or newborn* or toddler* or child* or teen* or adolescent*).ti,ab,kf. or exp Infant/ or exp Pediatrics/ or exp Child/ or exp Adolescent/	20501
2	exp Anti-Bacterial Agents/ or Antibiotic*.ti,ab,kf. or antimicrobi*.ti,ab,kf. or penicillin*.ti,ab,kf. or amoxillin*.ti,ab,kf. or metronidazol*.ti,ab,kf. or nitrufura*.ti,ab,kf. or tetracycl*.ti,ab,kf. or doxycycl*.ti,ab,kf. or cephalosporin*.ti,ab,kf. or macrolide*.ti,ab,kf. or fluoroquinolon*.ti,ab,kf. or sulfonamid*.ti,ab,kf. or glycopeptid*.ti,ab,kf.	1296900	Antibiotic drugs
3	exp steroids/ or exp Proton Pump Inhibitors/ or exp Metformin/ or exp Anti-Inflammatory Agents, Non-Steroidal/ or exp Laxatives/ or exp Gastrointestinal Agents/ or exp Neurotransmitter Agents/ or exp Analgesia/ or exp Antifungal Agents/ or exp Caffeine/ or exp Prescription Drugs/ or exp Nonprescription Drugs/ or exp Nonprescription Drugs/ or steroid*.ti,ab,kf. or proton pump inhibit*.ti,ab,kf. or…	3496628	Non-antibiotic drugs
4	exp Vaccination/ or vaccin*.ti,ab,kf. or immunisation*.ti,ab,kf. or immunization*.ti,ab,kf.	555008	Vaccination
5	(((microbial or microbiota or microbiome or stool or fecal or faecal) and transplant*) or fmt).ti,ab,kf.	15768	Stool transplant
6	exp Infections/ or infection*.ti,ab,kf.	4122021	Infection
7	exp Cytomegalovirus Infections/ or exp Toxoplasmosis, Congenital/ or exp Streptococcus agalactiae/ or (rubella or cytomegalovirus or herpes or toxoplasma or meningitis or encephalitis or streptococ*).ti,ab,kf.	388231	Congenital/neonatal infections
8	exp "Sexually Transmitted Diseases"/ or (syphillis or hiv or aids or chlamydia or herpes or gonorrhea or "human papillomavirus" or "human papilloma virus" or hpv or "sexually transmitted").ti,ab,kf.	745321	Sexually transmitted infections
9	exp COVID-19/ or exp SARS-CoV-2/ or (covid or corona virus).ti,ab,kf.	473742	Covid-19
10	1 and 2	3757	Antibiotic drugs	18.3259
11	1 and 3	1293	Non-antibiotic drugs	6.30701
12	1 and 4	462	Vaccination	2.25355
13	1 and 5	1015	Stool transplant	4.95098
14	1 and 6	4817	Infection	23.4964
15	1 and 7	1803	Congenital/neonatal infections	8.79469
16	1 and 8	442	Sexually transmitted infections	2.15599
17	1 and 9	199	Covid-19	0.970684
	Mechanisms/ecology
1	((microbiome or microbiota).ti,ab,kf. or exp Microbiota/) and ((infant* or early life or neonat* or newborn* or toddler* or child* or teen* or adolescent*).ti,ab,kf. or exp Infant/ or exp Pediatrics/ or exp Child/ or exp Adolescent/	20501
2	exp Biological Evolution/ or (evolution*).ti,ab,kf.	909661	ecology/evolution
3	exp Ecology/ or exp Ecosystem/ or (ecol*).ti,ab,kf.	591556
4	exp Genetic Drif/ or drift.ti,ab,kf	33775	drift
5	(colonis* or coloniz*).ti,ab,kf.	132788	colonisation
6	Exp Phylogeny/ or plyogen*.ti,ab,kf	275704	phylogeny
7	exp transmission/ or transmission.ti,ab,kf	526617	transmission
8	(dispers* or disseminat*).ti,ab,kf	452876	dispersal/dissemination
9	assembly.ti,ab,kf	265204	assembly
10	niche.ti,ab,kf	51419	niche
11	dynamic*.ti,ab,kf	1191466	dynamics
12	(succession* or successive).ti,ab,kf	91759	succession
13	(diversification or diversify).ti,ab,kf	37853	diversification
14	(pertubat*).ti,ab,kf	380	pertubation
15	(strain and (tracking or sharing)).ti,ab,kf	12376	strain tracking/sharing
16	exp Stochastic Processeses/ or stochastic*.ti,ab,kf	63463	stochasticity
17	exp Probability/ or probabilistic.ti,ab,kf.	1775606	probabilistic
18	seeding.ti,ab,kf	22508	seeding
19	exp Metagenomics/ or (metagenom* or shotgun or whole genome).ti,ab,kf	129130	metagenomics
20	exp Proteomics/ or (proteom*).ti,ab,kf	177676	proteomics
21	exp Gene Expression Profiling or transcriptom*.ti,ab,kf	339113	transcriptomics
22	exp Multiomics/ or exp Systems Biology/ or (multiomic*).ti,ab,kf	21246	multiomics
23	(modulation or modification or modify or modulate).ti,ab,kf	1036871	modulatation/modification
	1 and 2	952	evolution	4.64368
	1 and 3	11453	ecology	55.8656
	1 and 4	15	drift	0.0731672
	1 and 5	3257	colonisation	15.887
	1 and 6	563	phylogeny	2.74621
	1 and 7	647	transmission	3.15594
	1 and 8	267	dispersal/dissemination	1.30238
	1 and 9	273	assembly	1.33164
	1 and 10	175	niche	0.853617
	1 and 11	1218	dynamics	5.94117
	1 and 12	229	succession	1.11702
	1 and 13	52	diversification	0.253646
	1 and 14	1	pertubation	0.00487781
	1 and 15	50	strain tracking/sharing	0.243891
	1 and 16	30	stochasticity	0.146334
	1 and 17	1056	probabilistic	5.15097
	1 and 18	144	seeding	0.702405
	1 and 19	2032	metagenomics	9.91171
	1 and 20	226	proteomics	1.10239
	1 and 21	433	transcriptomics	2.11209
	1 and 22	121	multiomics	0.590215
	1 and 23	2040	modulatation/modification	9.95073
